# Supplementary material for: Determinants of home delivery in Nepal – A disaggregated analysis of marginalised and non-marginalised women from the 2016 Nepal Demographic and Health Survey
Source: PLoS One. 2020 Jan 30;15(1):e0228440. doi: 10.1371/journal.pone.0228440 (PMC6992204; doi:10.1371/journal.pone.0228440)
Supplement: S1 Appendix — (XLSX) [file pone.0228440.s001.xlsx]

## Sheet: Sheet1
	Supplementary appendix 1: analysis of determinants of home delivery among marginalized and non marginalized women based on ethnicity, wealth quintile and literacy status
	Marginalized (based on ethnicity and wealth quintile)				Non marginalized (based on ethnicity and wealth quintile)				Marginalized(based on ethnicity, wealth quintile and literacy)				Non marginalized (based on ethnicity, wealth quintile and literacy)
Categories	Unadjusted OR	95% CI	Adjusted OR	95% CI	Unadjusted OR	95% CI	Adjusted OR	95% CI	Unadjusted OR	95% CI	Adjusted OR	95% CI	Unadjusted OR	95% CI	Adjusted OR	95% CI
Age at Last Birth
<20	Referent		Referent		Referent		Referent		Referent		Referent		Referent		Referent
20-24	1.6	1.11-2.32	1.66	1.1-2.49	1.62	1.2-2.18	2.2	1.43-3.38	1.74	1.23-2.45	2.34	1.47-3.73	1.21	0.89-1.64	1.6	1.09-2.34
25-29	2.2	1.39-3.49	1.89	1.1-3.24	1.66	1.24-2.23	2.3	1.48-3.58	1.79	1.29-2.48	2.24	1.39-3.61	1.35	0.95-1.91	1.93	1.27-2.94
30-49	2.98	1.83-4.84	1.92	1.1-3.36	1.94	1.35-2.79	1.99	1.19-3.32	2.91	1.95-4.33	2.81	1.67-4.74	1.64	1.11-2.43	1.77	1.11-2.82
Husband's Education
Higher education	Referent		Referent		Referent		Referent		Referent		Referent		Referent		Referent
No Education	3.23	1.91-5.46	1.86	0.97-3.57	6.49	4.46-9.46	2.03	1.32-3.12	5.68	3.94-8.18	2.79	1.81-4.32	7.77	5.21-11.59	4.18	2.68-6.52
Basic Education	1.96	1.29-2.97	1.66	1.01-2.74	2.19	1.78-2.7	1.16	0.89-1.51	1.83	1.43-2.34	1.55	1.17-2.04	3.57	2.78-4.58	2.37	1.73-3.25
Place of residence
Urban	Referent		Referent		Referent		Referent		Referent		Referent		Referent		Referent
Rural	1.76	1.19-2.6	1.56	1.05-2.33	3.46	2.52-4.75	2.11	1.5-2.98	2.2	1.61-2.99	2.05	1.46-2.87	3.7	2.66-5.14	2.33	1.66-3.26
Province
Province 3	Referent		Referent		Referent		Referent		Referent		Referent		Referent		Referent
Province 1	0.74	0.38-1.46	0.97	0.48-1.93	2.13	1.2-3.81	2.05	0.98-4.29	0.92	0.5-1.68	1.39	0.7-2.74	2.02	1.08-3.78	1.36	0.66-2.83
Province 2	0.97	0.48-1.97	1.33	0.58-3.06	8.04	4.76-13.58	5.55	2.64-11.68	1.85	1.05-3.26	2.53	1.23-5.2	6.34	3.5-11.49	3.8	1.57-9.16
Province 4 (Gandaki Pradesh)	0.82	0.38-1.8	0.83	0.37-1.84	1	0.54-1.85	1	0.48-2.07	0.64	0.33-1.25	0.77	0.4-1.48	1.87	0.9-3.87	1.29	0.61-2.71
Province 5	0.75	0.37-1.52	0.96	0.47-1.96	2.93	1.6-5.39	2.89	1.45-5.74	0.98	0.54-1.77	1.53	0.8-2.93	2.39	1.25-4.58	1.92	0.87-4.21
Province 6 (Karnali Pradesh)	0.7	0.3-1.63	0.67	0.28-1.61	10.45	5.64-19.37	4.37	2.31-8.25	1.84	0.98-3.46	1.47	0.76-2.84	7.19	3.56-14.52	2.71	1.36-5.42
Province 7 (Sudurpashchim Pradesh)	0.26	0.13-0.54	0.33	0.13-0.8	3.17	1.68-5.98	1.79	0.86-3.71	0.73	0.38-1.39	0.84	0.43-1.65	1.95	1-3.79	0.98	0.43-2.24
Exposure to Health Programmes
Yes	Referent		Referent		Referent		Referent		Referent		Referent		Referent		Referent
No	1.96	1.44-2.66	1.56	1.09-2.24	2.91	2.34-3.63	0.96	0.7-1.32	2.22	1.74-2.83	1.17	0.84-1.62	3.43	2.7-4.37	1.7	1.25-2.3
Distance to HF
30 min or less	Referent		Referent		Referent		Referent		Referent		Referent		Referent		Referent
More than 30 min	1.39	0.94-2.04	1.75	1.14-2.67	1.7	1.29-2.23	1.19	0.9-1.58	1.72	1.31-2.24	1.43	1.04-1.98	2.1	1.58-2.8	1.88	1.3-2.72
Problem in Health Care Access
None	Referent		Referent		Referent		Referent		Referent		Referent		Referent		Referent
Some	0.81	0.46-1.41	0.58	0.33-1.03	2.27	1.63-3.16	1.21	0.84-1.74	1.59	1.06-2.4	0.95	0.62-1.48	2.72	1.9-3.9	1.65	1.15-2.37
All 5 Problems	1.3	0.69-2.43	0.92	0.48-1.78	3.29	2.23-4.84	0.87	0.55-1.36	2.35	1.49-3.7	1.09	0.65-1.84	4.63	3.08-6.97	1.81	1.12-2.93
4 ANC Visits as per Protocol
Completed	Referent		Referent		Referent		Referent		Referent		Referent		Referent		Referent
Not completed	2.11	1.56-2.85	1.54	1.09-2.19	4.35	3.52-5.38	2.85	2.25-3.62	3.69	2.9-4.7	2.87	2.19-3.77	3.78	3.01-4.75	2.13	1.64-2.78
ANC Quality of Care
Yes	Referent		Referent		Referent		Referent		Referent		Referent		Referent		Referent
No	1.49	1.07-2.06	1.16	0.82-1.66	1.92	1.55-2.37	1.13	0.87-1.47	1.69	1.33-2.14	1.15	0.86-1.53	2.18	1.72-2.75	1.27	0.96-1.67
Birth Preparedness
Yes	Referent		Referent		Referent		Referent		Referent		Referent		Referent		Referent
No	1.53	1.09-2.14	1.29	0.89-1.87	2.18	1.73-2.75	1.41	1.07-1.86	1.93	1.44-2.59	1.35	0.97-1.87	1.91	1.49-2.44	1.22	0.91-1.64
Women's Empowerment
Yes	Referent		Referent		Referent		Referent		Referent		Referent		Referent		Referent
No	1.22	0.92-1.63	1.22	0.88-1.69	1.64	1.31-2.05	1.11	0.85-1.45	1.51	1.14-2.01	1.4	1.03-1.91	1.56	1.26-1.93	1.03	0.79-1.34
Ecological belt
Tarai	Referent		Referent		Referent		Referent		Referent		Referent		Referent		Referent
Mountain	1.2	0.46-3.11	2.2	0.86-5.6	1.89	0.98-3.65	2.62	1.27-5.37	1.39	0.75-2.6	2.85	1.31-6.19	2.03	1.05-3.9	2.65	1.25-5.64
Hill	1.15	0.77-1.7	1.7	1.01-2.87	0.54	0.39-0.74	1.98	1.23-3.19	0.88	0.64-1.21	1.94	1.2-3.12	0.74	0.54-1.02	1.6	0.9-2.85
Education of participant
Higher education	Referent		Referent		Referent		Referent
No Education	3.57	2.15-5.94	1.55	0.81-3	11.59	8.38-16.02	4.45	2.95-6.72
Basic Education	1.68	1.05-2.71	1.24	0.67-2.32	3.06	2.64-4.90	2.45	1.71-3.52
